# Supplementary material for: Environmental Application of Newly Designed Loop-Mediated Isothermal Amplification (LAMP) Kits for Nosocomial Pathogen Detection in Hospital Settings
Source: Life (Basel). 2026 Jun 12;16(6):994. doi: 10.3390/life16060994 (PMC13300737; doi:10.3390/life16060994)
Supplement: Supplementary file 1 [file life-16-00994-s001.zip]

Archive with 1 entries (1 files):
- life-4279880-supplementary.pdf
